# Supplementary material for: Caring Ability and Professional Values of Polish Nursing Students—A Cross-Sectional Study
Source: Int J Environ Res Public Health. 2022 Sep 8;19(18):11308. doi: 10.3390/ijerph191811308 (PMC9517121; doi:10.3390/ijerph191811308)
Supplement: Supplementary file 1 [file ijerph-19-11308-s001.zip]

Archive with 1 entries (1 files):
- ijerph-1870997-supplementary.pdf
